# Supplementary material for: CyberKnife in Pediatric Oncology: A Narrative Review of Treatment Approaches and Outcomes
Source: Curr Oncol. 2025 Jan 29;32(2):76. doi: 10.3390/curroncol32020076 (PMC11854067; doi:10.3390/curroncol32020076)
Supplement: Supplementary file 1 [file curroncol-32-00076-s001.zip]

Archive with 1 entries (1 files):
- curroncol-3379015-supplementary.pdf
